# Supplementary material for: Before and after Endovascular Aortic Repair in the Same Patients with Aortic Dissection: A Cohort Study of Four-Dimensional Phase-Contrast Magnetic Resonance Imaging
Source: Diagnostics (Basel). 2021 Oct 15;11(10):1912. doi: 10.3390/diagnostics11101912 (PMC8534695; doi:10.3390/diagnostics11101912)
Supplement: Supplementary file 1 [file diagnostics-11-01912-s001.zip]

Archive with 1 entries (1 files):
- diagnostics-1346486-supplementary.mp4
